# Supplementary material for: Determination of the Optimal Level of Dietary Zinc for Newly Weaned Pigs: A Dose-Response Study
Source: Animals (Basel). 2022 Jun 15;12(12):1552. doi: 10.3390/ani12121552 (PMC9219510; doi:10.3390/ani12121552)
Supplement: Supplementary file 1 [file animals-12-01552-s001.zip]

Archive with 1 entries (1 files):
- animals-1750588-supplementary.pdf
